# Supplementary material for: Dyslipidemia, Obesity, and Ethnicity in Mexican Children
Source: Int J Environ Res Public Health. 2021 Dec 1;18(23):12659. doi: 10.3390/ijerph182312659 (PMC8656470; doi:10.3390/ijerph182312659)
Supplement: Supplementary file 1 [file ijerph-18-12659-s001.zip]

Archive with 1 entries (1 files):
- ijerph-1444388-supplementary.pdf
